# Supplementary material for: The Plasma Membrane Ca2+ Pump PMCA4b Regulates Melanoma Cell Migration through Remodeling of the Actin Cytoskeleton
Source: Cancers (Basel). 2021 Mar 17;13(6):1354. doi: 10.3390/cancers13061354 (PMC8002435; doi:10.3390/cancers13061354)
Supplement: Supplementary file 1 [file cancers-13-01354-s001.zip]

Archive with 7 entries (7 files):
- cancers-1110287-supplementary figures.docx
- Video S1.avi
- Video S2.avi
- Video S3.avi
- Video S4.avi
- Video S5.avi
- Video S6.avi
